# Supplementary material for: RAD51D Aberrant Splicing in Breast Cancer: Identification of Splicing Regulatory Elements and Minigene-Based Evaluation of 53 DNA Variants
Source: Cancers (Basel). 2021 Jun 7;13(11):2845. doi: 10.3390/cancers13112845 (PMC8201001; doi:10.3390/cancers13112845)
Supplement: Supplementary file 1 [file cancers-13-02845-s001.zip]

Archive with 1 entries (1 files):
- cancers-1205645-supplementary.pdf
